# Supplementary material for: The time course of the transcriptomic response of Sinorhizobium meliloti 1021 following a shift to acidic pH
Source: BMC Microbiol. 2009 Feb 15;9:37. doi: 10.1186/1471-2180-9-37 (PMC2651895; doi:10.1186/1471-2180-9-37)
Supplement: Additional file 9 — Spreadsheet of the 230 genes used for clustering analysis. Given is the name of each gene and its corresponding annotation, as well as the M-values calculated for the time course experiment. The last column indicates the cluster, in which the gene was distributed by K-means clustering. [file 1471-2180-9-37-S9.xls]

## Sheet: Tabelle1
Alias	Annotation	3	8	13	18	33	63	Cluster
smc04350	Multidrug efflux protein	2.20887	3.80169	4.30214	4.39359	3.98826	3.90044	A
sma0045 or cah	Carbonic anhydrase	2.86804	4.29318	4.62166	4.46659	3.69274	4.33173	A
sma1791	Hypothetical protein	2.05701	3.31261	4.06452	3.52778	3.51284	3.04111	A
smb20949 or exoV	Putative pyruvyltransferase protein	1.78299	2.26986	2.77838	3.02655	3.19277	4.05746	A
smb21025	Hypothetical protein	1.76385	2.74771	2.87983	2.88385	2.64835	3.09271	A
smb21440	Hypothetical protein	2.02526	1.83003	2.61352	3.50035	4.31674	4.80539	A
smc00611 or lpiA	Transmembrane protein	3.51826	3.16782	4.7399	4.56455	4.58761	4.33771	A
smc01580	Hypothetical protein signal peptide	1.3394	2.53128	3.08893	3.74931	3.65239	4.03782	A
smc01774	Hypothetical protein signal peptide	2.25819	2.84897	3.84026	3.97251	3.46566	3.59195	A
smc01855	Putative lysozyme	2.16524	2.55878	2.94303	3.21748	3.46096	4.67066	A
smc02365 or degP1	Probable serine protease	1.92706	3.90767	4.33356	4.93518	4.76894	3.96336	A
smc02366	Probable two-component response regulator	2.5193	3.56503	4.11933	4.33596	4.09565	2.92067	A
smc04267	Hypothetical protein	0.802916	2.29353	3.01111	3.393	3.34161	4.41297	A
smc02367	Sensor histidine kinase	1.33032	1.89116	3.32113	3.37547	3.11992	2.12436	A
smb20954 or exoH	Succinyltransferase protein	1.8909	2.25496	2.42322	2.37519	2.66946	3.74601	A
smb21026	Hypothetical exopeptide protein	0.732462	NaN	2.64147	3.60493	2.47191	3.40552	A
smb21441	Conserved hypothetical protein	1.13236	0.594867	0.925088	1.36284	2.1019	1.20035	B
smc00792	Hypothetical transmembrane protein	1.56176	1.0476	1.81497	2.53531	2.62451	NaN	B
sma0134	Conserved hypothetical protein	2.27543	1.30928	1.36322	2.27873	3.27587	3.34508	B
sma2071	Conserved hypothetical protein	2.62403	1.22166	1.791	2.92386	2.9259	2.58644	B
smb20007 or katC	KatC	1.61129	0.810182	1.20868	2.3046	2.22411	1.7542	B
smb20086	Hypothetical protein	0.862043	0.406378	0.942158	1.5524	2.07558	1.39244	B
smb20227 or ndiA1	NdiA1	0.957107	1.22452	1.19665	2.26171	2.22048	NaN	B
smb20704 or glgA2	Putative glycogen synthase protein	2.27083	1.19017	1.60272	2.88096	3.76637	2.42595	B
smb21446 or glgX2	Probable glycogen operon protein GlgX	1.88188	1.02906	1.68212	2.51109	2.41385	1.49062	B
smb21473	Conserved hypothetical protein	1.76811	0.908363	1.33465	2.49247	2.26246	2.07572	B
smc00063	Hypothetical protein	1.8088	1.11727	1.64073	2.39616	2.5317	2.04481	B
smc00371	Conserved hypothetical protein	1.60699	0.900502	1.33258	1.95126	2.95911	2.37632	B
smc00796	Hypothetical transmembrane protein	1.29661	1.10583	1.52594	2.30017	2.96323	NaN	B
smc00800	Hypothetical transmembrane protein	1.68018	1.24129	1.95912	2.76623	2.34851	2.00385	B
smc00885	Hypothetical transmembrane signal peptide protein	1.23463	0.313893	0.852621	1.58722	2.49954	0.960289	B
sma0404	FMN-dependent dehydrogenase	2.07371	1.72135	2.06287	2.61691	2.13078	3.35991	B
smb20094	Putative phospholipase protein	1.87843	1.00355	1.78557	2.32631	2.3566	2.45967	B
smb20810	Putative O-acetyl transferase	1.11663	1.27911	1.67628	1.80186	1.55255	2.46424	B
smb20956 or exoL	Putative glucosyltransferase protein	1.02191	1.04121	1.37034	1.80162	2.01579	2.45685	B
smb21690 or exoW	Glucosyltransferase protein	1.10817	2.00088	2.35329	2.72872	2.90256	3.44404	B
smc02227 or fadB	Putative fatty oxidation complex alpha subunit	1.02743	0.788427	2.51846	3.1933	1.53459	NaN	B
smc04246	Hypothetical transmembrane signal peptide protein	0.766253	1.86878	2.4415	2.87092	2.94544	2.02621	B
sma0210	Hypothetical protein	1.36213	-0.435762	NaN	2.19194	1.48576	2.17197	B
sma0211	Hypothetical protein	0.60287	0.474154	1.49228	1.49644	1.7225	2.212	B
sma0293	Conserved hypothetical protein	1.71629	1.02076	1.92029	2.71795	2.33769	1.89207	B
sma0340 or wrbA2	WrbA2 flavoprotein	1.26521	0.862229	1.63098	2.10529	1.07964	1.27362	B
sma1264	Conserved hypothetical protein	1.11813	1.0594	1.45788	1.97121	1.9987	2.80863	B
sma1705	Transcriptional regulator, MucR family	1.3717	1.76961	2.51165	2.59862	2.70671	3.39302	B
sma1831	Conserved hypothetical protein	1.33749	1.29772	1.43828	1.78947	1.65471	2.48853	B
sma1960	Conserved hypothetical protein	0.714558	NaN	1.70176	2.11438	1.14371	2.56927	B
sma2061	Conserved hypothetical protein	1.90501	1.57509	1.8538	2.44985	3.05237	3.92143	B
sma2063	Sensor histidine kinase	1.02017	NaN	1.09232	1.48619	1.8218	2.06951	B
sma2259	Conserved hypothetical protein	1.43882	1.84461	2.13211	2.11553	1.99862	2.82873	B
sma2357 or cyaO	Adenylate/guanylate cyclase	0.914213	1.37699	1.66511	2.61587	1.08491	2.77324	B
smb20011	Putative heavy-metal transporter	0.542651	0.415534	2.12705	1.11114	1.22879	1.72	B
smb20359	Hypothetical protein	1.02502	1.74794	2.04305	2.07395	1.95603	2.37706	B
smb20713	Putative sugar uptake ABC transporter ATP binding protein	0.927639	0.662214	1.25982	2.01396	1.69545	2.50167	B
smb20944 or exoQ	Putative polysaccharide polymerase, similar to Wzy protein	0.996186	1.58379	1.78314	1.90103	1.76305	2.46488	B
smb20946 or exoY	Exopolysaccharide production protein	0.762294	1.22184	1.59139	1.74343	1.73929	2.56662	B
smb20950 or exoT	Probable exopolysaccharide transport protein	1.59573	2.31263	2.62454	2.05431	2.36481	3.0228	B
smb20955 or exoK	Endo-beta-1,3-1,4-glycanase protein	1.34937	1.7971	2.14028	2.26855	2.64127	3.3141	B
smb20959 or exoO	Glucosyltransferase protein	0.743227	1.33378	1.71519	2.03853	2.42603	3.52891	B
smb20961 or exoP	ExoP	0.89825	0.687923	1.21076	1.55821	2.1909	2.85486	B
smb21191 or trsA	ABC transporter, ATP-binding and permease components	1.24766	0.342987	2.85548	NaN	1.18053	2.56612	B
smb21211	Putative membrane protein	0.669228	NaN	2.16883	2.79934	1.49723	2.52151	B
smb21516	Conserved hypothetical protein	0.737413	0.899241	2.13572	1.98931	1.67732	2.8477	B
smc00045 or cycF	Probable cytochrome c556	0.775553	1.58492	2.11796	2.32699	2.31636	2.95379	B
smc00062	Hypothetical protein	1.48797	1.74758	2.39586	2.72116	2.6122	3.09509	B
smc00086 or cycG	Putative diheme cytochrome c type signal peptide protein	0.499967	1.29462	1.73081	1.64413	1.70871	2.20308	B
smc00096	Hypothetical protein	0.401039	1.07512	1.89737	1.53838	1.50159	2.03536	B
smc00115	Conserved hypothetical protein	0.455115	0.492303	1.07452	1.69459	1.90359	2.05743	B
smc00280	Conserved hypothetical protein	1.07908	1.46306	1.71739	1.77557	2.00648	2.34286	B
smc00612	Hypothetical protein signal peptide	1.06007	NaN	1.52106	3.53584	2.34139	1.89691	B
smc00801	Hypothetical protein	1.02538	1.18523	1.51493	1.32715	1.65228	2.39734	B
smc01016	Hypothetical protein	1.5699	0.65676	0.80497	1.67586	2.05099	1.78111	B
smc01341	Hypothetical protein	0.879656	1.79781	1.95493	2.09513	2.20411	2.87521	B
smc01446	Hypothetical protein	-0.0256573	0.144397	1.49721	2.19725	1.46502	3.41022	B
smc01457	Probable acriflavine resistance protein	0.175357	NaN	2.59944	1.89473	3.05415	1.16783	B
smc01583	Conserved hypothetical protein	1.02943	NaN	2.95931	2.47141	1.92243	3.84659	B
smc01765	Hypothetical transmembrane protein	0.975753	2.03994	1.88791	2.27064	2.42083	2.65355	B
smc01788	Hypothetical protein	0.830426	0.983551	1.23186	1.46857	1.67087	2.36873	B
smc02181 or putA	Proline dehydrogenase and delta-1-pyrroline-5-carboxylate dehydrogenase protein	-0.057507	NaN	1.80593	3.13372	1.86379	3.40853	B
smc02201	Conserved hypothetical protein	0.503307	0.862905	1.43711	2.01163	1.38658	1.71575	B
smc02242	Hypothetical transmembrane protein	0.845429	1.65012	1.87423	2.19282	1.98897	2.43699	B
smc02382	Conserved hypothetical protein	0.483606	1.03023	1.4315	1.64737	1.91832	2.29146	B
smc02403	Probable soluble lytic murein transglycosylase	0.679471	1.3577	1.95731	2.44396	1.80235	1.77443	B
smc02516	Putative transport system permease ABC transporter protein	1.10574	-0.34825	1.44465	2.95503	2.43282	0.657153	B
smc02560 or chvI	Transcriptional regulator protein	0.927874	1.82544	1.61297	2.05068	2.13578	2.31211	B
smc02731	Putative transposase protein	0.955285	0.766156	1.98713	2.70113	1.26504	1.7412	B
smc02854	Hypothetical signal peptide protein	0.43834	NaN	1.82931	2.48269	1.58804	2.02716	B
smc03956 or tolA	Hypothetical signal peptide protein	0.454872	0.707365	1.3183	1.83366	1.69002	2.05164	B
smc04173	Conserved hypothetical protein	0.878037	0.760989	2.32708	NaN	2.61379	3.20713	B
smc04194	Putative transmembrane protein	1.37863	1.06633	1.39761	2.01072	1.82901	0.809982	B
smc00503	Conserved hypothetical protein	0.82384	0.379414	1.2166	2.33437	1.02141	1.4085	B
smc00591	Hypothetical signal peptide protein	0.9003	0.452275	0.147097	0.839812	1.22226	2.14315	C
smc01798	Conserved hypothetical protein	0.433746	-1.4084	0.733814	NaN	1.15349	2.74405	C
sma0081	ABC transporter, permease	0.361316	0.826404	-1.95078	2.08772	0.99104	0.768277	C
sma1736	Transcriptional regulator, LysR family	0.113903	0.412889	0.456771	0.134305	0.518126	2.13356	C
smb20470	Hypothetical protein	0.973326	0.799718	0.492623	0.614332	0.979043	2.53356	C
smb20813	ABC transporter, ATP-binding and permease components	-0.382143	1.43103	NaN	0.358734	0.158545	2.2795	C
smb21258	Hypothetical adenylate cyclase truncated protein	0.17119	0.525483	-0.073893	0.811817	1.0057	2.24028	C
smb21488 or cyoB	Putative cytochrome o ubiquinol oxidase chain I protein	0.48619	0.994481	0.75896	0.429955	1.00687	2.67208	C
smb21491	Hypothetical exported protein	0.245891	0.737748	0.696247	0.729233	1.25443	2.17961	C
smb21566 or groEL5	Putative heat shock protein groEL	-0.0034404	0.320793	0.621423	0.820157	1.40471	2.33679	C
smc00642	Hypothetical transmembrane protein	0.0824403	0.813207	0.426165	NaN	0.880798	2.164	C
smc02278	Hypothetical transmembrane protein	0.0973748	0.6528	0.0124389	0.83039	1.27508	2.4241	C
smc02306	Hypothetical protein	0.731341	0.476589	0.83934	0.556414	1.10263	2.29134	C
sma1077 or nex18	Nex18 symbiotically induced conserved protein	0.873698	0.698718	0.958313	1.15372	1.6254	2.22727	C
sma1254	Hypothetical Protein	0.328419	2.84854	-0.224397	NaN	0.0339413	3.35859	C
sma2353	Oxidoreductase	1.23973	NaN	0.512792	1.28931	1.89497	2.441	C
smb20015	Putative sugar ABC transporter	-0.468892	0.390402	0.489156	NaN	0.787687	4.0539	C
smb20960 or exoN	UDPglucose pyrophosphorylase protein	0.353285	0.310867	0.716561	1.27928	2.12362	2.74717	C
smb21122 or mccA	Putative methylcrotonoyl-CoA carboxylase non-biotinylated subunit protein	0.712651	0.529555	0.825697	1.45547	1.6924	2.33981	C
smb21188	Putative acyltransferase, possibly surface saccharide specific acetyltransferase protein	0.555016	1.0132	0.479534	1.06274	1.48558	3.16133	C
smb21518	Hypothetical protein	0.749502	0.469077	0.919867	1.10894	1.83811	3.08884	C
smc00404	Hypothetical protein	0.490871	0.738697	1.13058	1.18425	1.47495	2.14744	C
smc01165 or iolC	Putative sugar kinase protein	0.931241	2.37294	0.836222	1.05826	1.33914	2.12466	C
smc01281	Conserved hypothetical protein	0.888265	0.487959	1.23103	0.934383	1.62097	2.19633	C
smc01465 or creA	Putative CreA protein	0.0986319	-0.3887	1.2088	1.64627	2.14597	2.56277	C
smc02351	Conserved hypothetical protein	0.515942	0.892525	1.36163	1.3315	1.28151	2.13763	C
smc02769	Conserved hypothetical transmembrane protein	0.358643	0.620254	1.00094	1.33579	1.93283	2.66014	C
smc02885 or msrA1	Probable peptide methionine sulfoxide reductase protein	0.208122	1.04952	1.11661	1.304	1.64463	2.11711	C
smc02940	Hypothetical protein	0.374882	0.699192	1.21959	1.37029	1.26606	2.01219	C
smc00346	Hypothetical transmembrane protein	0.629215	0.778123	1.03466	1.69539	1.66805	2.37475	C
smb20965	Probable beta-lactamase	0.818657	1.65898	1.35717	1.3994	1.24108	2.44329	C
sma1209 or fixI1	FixI1 copper transport ATPase	-1.01129	0.515814	2.08684	2.13701	0.269126	NaN	D
smc02520 or glpD	Putative glycerol 3 phosphate dehydrogenase protein	0.0177389	0.793632	2.33279	1.97779	0.918875	0.865326	D
smb20243	Putative glycosyltransferase protein	0.650231	0.937007	NaN	2.19922	0.341489	0.280143	D
smb20344	Putative transcriptional regulator protein	0.571666	0.14292	2.16154	1.59343	0.534835	0.575726	D
smb20347	Putative transcriptional regulator protein	1.08983	3.27352	1.58648	0.515656	0.402202	-0.613562	D
smb20367	Putative transcriptional regulator protein	0.783805	0.904885	1.13209	2.04218	0.463298	1.04385	D
smb20611 or dctA	C4 dicarboxylate transport protein	-0.0183965	1.87008	2.07009	1.42585	0.625965	0.0997783	D
smb21081 or manB	Probable phosphoglucomutase phosphomannomutase protein	0.130595	0.154167	2.01912	0.698528	0.0251928	0.221776	D
smc00141	Hypothetical protein	0.999776	2.1304	0.92007	1.04526	0.734632	0.465699	D
smc00147	Hypothetical protein	0.197784	2.35853	2.21676	1.26876	0.432725	1.15457	D
smc00976	Putative enoyl CoA dehydrogenase protein	-0.600329	0.925509	2.16324	1.23612	0.3049	0.0755908	D
smc00977	Putative acyl CoA dehydrogenase protein	-0.49854	1.02206	2.19767	0.856773	0.319889	-0.586014	D
smc01034	Hypothetical protein	0.38186	2.35952	1.61387	0.678757	1.04426	0.779031	D
smc01814	Probable glutamate synthase small chain protein	-0.238011	1.43563	2.10013	1.28998	0.668117	0.581398	D
smc01815	Dihydropyrimidine dehydrogenase	-0.463882	0.881628	2.0343	1.73457	0.799033	0.353911	D
smc02657	Hypothetical protein	-0.55195	2.00496	0.482254	NaN	0.325677	-0.42371	D
smc03167	MFS-type transport protein	0.476873	2.51132	1.84656	0.779079	0.401674	-0.0698965	D
smc03168	Multidrug resistance efflux pump	1.02153	3.34281	2.71767	1.09465	0.523832	0.535627	D
smc03169	Transcription regulator TetR family	0.216547	2.10659	1.12414	0.390767	-0.300718	-0.208541	D
sma0914	Conserved hypothetical protein	0.204491	2.20693	0.384165	0.134276	0.0473448	NaN	D
smb20346	Putative efflux transmembrane protein	0.483886	3.65735	2.71782	1.31544	1.08687	-0.0863333	D
smc02150	Conserved hypothetical protein	-0.172866	1.95477	2.49335	2.05251	1.08844	1.15716	D
smc02229	Putative acyl CoA dehydrogenase protein	-0.587707	1.04328	2.7933	2.49044	1.2169	1.11899	D
smc02509 or sitA	Manganese ABC transporter periplasmic substrate binding protein	-0.0325016	-1.19563	-1.97275	-2.43624	-2.5996	-2.36629	E
smc02634	Hypothetical transmembrane protein	-0.548977	-1.83388	-3.07566	-3.16984	-2.69595	-1.8331	E
smc02774	Putative ABC transporter periplasmic binding protein	-0.770399	-2.18276	-2.90719	-2.75475	-2.20594	-1.67828	E
smc02284	Hypothetical signal peptide protein	-1.28527	-1.11247	-1.78787	-2.27658	-2.47679	-2.96037	E
smc02506 or sitD	Manganese ABC transporter permease	-1.00406	-1.12796	-2.05407	-2.03625	-2.46646	-2.5719	E
smc02507 or sitC	Manganese ABC transporter permease	-0.66814	-1.22385	-1.77283	-2.24816	-2.46587	-2.5975	E
smc02508 or sitB	Manganese ABC transporter ATPase	-0.414079	-1.31212	-1.8118	-2.4322	-2.5359	-2.39948	E
smc02755 or ahcY	Probable adenosyhomocysteinase protein	-0.302425	-1.09335	-2.49157	-2.84951	-2.37407	-1.63889	E
smc03016 or visR	VisR	-1.67	-0.886649	-1.92851	-2.22711	-2.22643	-2.53088	E
smc03773	Hypothetical protein	-2.00885	-2.09185	-3.19486	-3.00969	-2.62613	-2.84055	E
smc03806 or glnK	Probable nitrogen regulatory protein PII 2	-0.269997	-1.32935	-2.70701	-2.74268	-2.16307	-2.47554	E
smc03807 or amtB	Probable ammonium transporter protein	0.195562	-0.516549	-2.20007	-2.18045	-1.76223	-2.05494	E
smc04325 or bmt	Betaine-homocysteine methyltransferase	-0.755213	-1.65446	-2.8391	-2.48556	-2.42961	-2.87136	E
smb21176 or phoD	Phosphate uptake ABC transporter periplasmic solute-binding protein precursor	-0.0354487	-1.11378	-2.42613	-2.72643	-2.29199	-1.57923	E
smc00638	Putative heat resistant agglutinin 1 protein	-0.868306	-1.46304	-2.01313	-2.13785	-2.62164	-2.67672	E
smc01523 or emrE	Putative methyl viologen/ethidium resistance transmembrane protein	-3.47512	-3.33775	-2.74334	-2.99772	-2.23483	-3.21433	E
smc01842	Probable transcriptional regulator	-0.235082	-2.06903	-3.35737	-3.27379	-2.94161	-2.41179	E
smc01843 or metF	Probable 5,10-methylenetetrahydrofolate reductase oxidoreductase protein	-0.121869	-1.70819	-1.86384	-1.74858	-2.03909	-1.68057	E
smc02079 or fadL	Long-chain fatty acid transport protein precursor	-1.25697	-0.661452	-2.75279	-2.67871	-2.30709	-1.80847	E
smc04346 or ilvC	Ketol acid reductoisomerase protein	-1.502	-2.41912	-2.98107	-2.24243	-1.92498	-2.26379	E
smc01109 or metK	Probable S adenosylmethionine synthase protein	-0.290922	-1.9533	-2.50351	-2.31287	-2.04281	-1.30659	E
smb21177 or phoC	Phosphate uptake ABC transporter ATP-binding protein	-0.635882	-2.26957	-2.71096	-2.43507	-2.09874	-1.24487	E
smc01950 or livM	High-affinity branched-chain amino acid transport system permease protein livM	-1.21412	-0.517997	-0.650073	-1.31983	-1.1259	-2.00249	F
smc03027 or flgB	Flagellar basal body rod protein	0.01294	-0.444544	-0.510501	-1.11682	-1.74298	-3.24356	F
smc03030 or flgG	Flagellar basal body rod protein	-0.567794	-1.04681	-0.756051	-1.15263	-2.11943	-3.15667	F
smc03049 or flgL	Putative flagellar hook associated protein	-0.587457	-0.513982	-0.768478	-1.22341	-2.12671	-3.59303	F
smc03022 or motA	Chemotaxis (motility protein A) transmembrane	-0.885321	-1.12059	-1.07575	-1.36125	-1.6982	-2.61387	F
smc03023	Conserved hypothetical protein	-0.56	-0.652803	-0.819883	-1.17105	-1.65289	-2.10841	F
smc03024 or flgF	Flagellar basal body rod protein	-0.061796	-0.485993	-0.642988	-0.894116	-1.48732	-2.30853	F
smc03028 or flgC	Flagellar basal body rod protein	-0.87391	-0.898486	-1.61412	-1.03216	-1.46392	-2.37195	F
smc03029 or fliE	Flagellar hook basal body complex protein	-0.160083	-0.716821	-0.456927	-0.951166	-1.52793	-2.99682	F
smc03047 or flgE	Flagellar hook protein	-0.264362	-0.423307	-0.504422	-1.03712	-1.41492	-2.64067	F
smc03051 or flbT	Putative flagellin synthesis repressor protein	-0.147778	-0.269843	-0.0840735	-0.613706	-1.05368	-2.15998	F
sma1614	TRm1b transposase	-1.15509	-1.01067	-0.948827	-1.15891	-1.41647	-2.28918	F
smc02060 or lppB	Lipoprotein precursor	-0.581556	-1.27432	-1.38052	-1.48045	-1.40969	-2.04927	F
smc02371	Hypothetical transmembrane protein	-1.57481	-1.09717	-1.40143	-1.20805	-1.42037	-2.09882	F
smc04111 or cpaC1	Pilus assembly protein	-0.767395	-1.36788	-1.47364	-1.63114	-1.30476	-2.20109	F
sma0252	Extracellular solute binding protein, TRAP-T type	-0.168019	-0.462625	-1.36971	-2.00889	-1.556	-0.992769	F
smb21273 or potD	Putative spermidineputrescine ABC transporter periplasmic solute binding protein precursor	-0.688276	-1.13639	-1.43155	-1.65078	-2.08886	-2.12407	F
smc00975 or mcpU	Probable chemoreceptor (methyl accepting chemotaxis) transmembrane protein	-1.22998	-1.16292	-1.64566	-1.55326	-1.88242	-2.75613	F
smc01239	Hypothetical transmembrane protein	-1.62261	-1.36279	-1.32993	-1.48633	-1.59831	-2.40466	F
smc02400	Probable outer membrane protein	-0.56542	-0.527759	-1.49571	-1.9882	-2.26426	-1.72836	F
smc02488	Hypothetical transmembrane protein	-1.43439	-0.961413	-1.18223	-1.94575	-1.86462	-2.03862	F
smc03797 or metA	Probable homoserine o succinyltransferase protein	-0.795442	-1.40224	-2.06947	-1.51691	-1.62318	-1.93722	F
SMb20604	Putative ureashort-chain amide or branched-chain amino acid uptake ABC transporter	-1.76607	-2.98511	-3.3297	-1.18956	-1.68055	-1.27327	G
SMb20985 or nirD	Putative nitrite reductase [NAD(P)H], small subunit protein	0.0727211	-0.283375	-2.94993	-2.22012	-1.30839	-1.134	G
SMb20986 or narB	Putative nitrate reductase, large subunit protein	-0.0476912	0.498276	-3.5315	-2.07586	-1.24568	-1.09936	G
SMb21707	Putative ureashort-chain amide or branched-chain amino acid uptake ABC transporter	-0.89542	-0.881902	-3.01742	-2.11365	-1.14115	-1.07611	G
SMa0583 or nrtB	Nitrate transporter, permease	0.0237788	-0.977641	-3.00784	-2.47085	-1.41507	-1.5469	G
SMa0241	Epimerase	-0.324088	-1.47995	-2.12375	-1.51923	-0.930424	-0.531512	G
SMa1649	ABC transporter, permease	-1.38357	-0.373897	-6.69607	-0.521576	-0.748355	-0.107732	G
SMa2385	ABC transporter ATP-binding protein	-0.10354	0.898095	-3.31071	-0.363129	-0.0973279	-0.0495984	G
SMb20032	Hypothetical protein	-0.6887	-2.21607	-1.81552	-1.50227	-0.845114	-0.537006	G
SMb20141	Putative oligopeptide ABC transporter ATP-binding protein	-1.18575	-1.06739	-2.46205	-1.7663	-1.07545	-0.688196	G
SMb20142	Putative oligopeptide ABC transporter permease protein	-0.712476	-1.70216	-2.34953	-1.52289	-0.973781	-0.491774	G
SMb20145	Hypothetical protein	-0.676506	-2.71485	-3.10397	-2.25456	-1.27797	-0.616933	G
SMb20602	Putative ureashort chain amide or branched chain amino acid uptake ABC transporter ATP binding protein	-0.963391	-1.44387	-3.33107	-2.1161	-1.29949	-0.750272	G
SMb20603	Putative ureashort chain amide or branched chain amino acid uptake ABC transporter permease protein	-1.08566	-1.76335	-2.76175	-1.37418	-1.02886	-0.752873	G
SMb20605	Putative ureashort chain amide or branched chain amino acid uptake ABC transporter periplasmic solute binding protein precursor	-1.68528	-3.5316	-1.94658	-1.08592	-2.11424	-1.4876	G
SMb20681 or gcl	Putative glyoxylate carboligase protein	-0.895208	-1.73681	-2.18266	-2.32248	-1.16242	NaN	G
SMb20871	Putative dehydrogenasereductase, Short chain dehydrogenases/reductases protein	-1.47815	-2.80408	-3.29568	-3.83097	-1.79006	-0.687782	G
SMb20984 or nirB	putative nitrite reductase [NAD(P)H], large subunit protein	0.123987	-1.35988	-3.45866	-2.3392	-1.58278	-1.32732	G
SMc00088	Hypothetical transmembrane protein	-1.29625	-1.11905	-2.07327	-1.64341	-1.4363	-1.8115	G
SMc00409	Hypothetical signal peptide protein	-1.22937	-0.619826	-2.26666	-1.84561	-1.16386	-0.794722	G
SMc00595 or ndk	Probable nucleoside diphosphate kinase protein	-1.4632	-1.1707	-2.93601	-1.47947	-1.41317	-1.45802	G
SMc01017	Putative acetyltransferase protein	-2.28669	-1.64099	-2.56279	-1.6794	-0.346352	NaN	G
SMc02581 or glcB	Probable malate synthase g protein	-1.58894	-3.5483	-3.85593	-3.6042	-1.52415	-0.6278	G
SMc02582	Conserved hypothetical protein	-1.04887	-1.04747	-3.32956	-2.5839	-1.53492	-1.25756	G
SMc02772	Sugar transport system permease protein	-1.17994	-1.28049	-2.12113	-1.18249	-1.79538	-1.40269	G
SMc02773	Sugar transport ATP-binding protein	-2.00036	-2.00871	-1.91256	-0.716881	-0.354465	NaN	G
SMc03112 or metH	Probable 5-methyltetrahydrofolate-homocystein methyltransferase (methionine synthase, vitamin-b12 dependent isozyme) protein	0.0759456	-1.45709	-2.15536	-1.65226	-1.68112	-1.21263	G
SMc04317 or afuA	Solute-binding periplasmic protein precursor	-0.22053	-1.26092	-1.8299	-2.47858	-1.54656	-0.737082	G
SMc01522	Hypothetical protein	-3.06844	-1.27049	-2.15566	-0.545484	-1.22922	-1.56626	G
smc00107	Putative transcriptional regulator	-0.354741	-2.18617	0.138667	0.480438	-0.369192	-0.290841	H
smc01469 or mcpW	Probable methyl accepting chemotaxis transmembrane protein	-1.36461	-0.389908	-0.606492	0.65534	-0.363982	-2.06708	H
sma0855 or nodP1	ATP sulfurylasesmall subunit	-2.60452	-0.172403	0.158044	-0.296445	-0.642965	-0.809933	H
sma2087	Hypothetical protein	-3.18239	-0.638591	-1.12723	-0.882315	-0.780822	-0.801935	H
smb21469	Hypothetical protein	-2.09946	0.608534	0.390949	-0.19219	-0.249821	-1.09702	H
smc01944	Peroxidase protein	-2.03736	-0.25791	0.0162516	-0.655015	-0.538629	-1.53532	H
smc01976	Putative deaminating carbon sulfur lyase protein	-2.55754	-0.315402	0.302461	-0.67657	-0.448327	0.115786	H
smc02034	Putative oxidoreductase protein	-2.43894	-0.0416135	-0.0441133	-0.09322	-0.405296	-0.113469	H
smc03036 or fliP	Flagellar biosynthetic transmembrane protein	-2.21643	0.221436	-0.146721	-0.23661	0.0667267	-0.523629	H
smc03960	Conserved hypothetical protein	-2.5638	0.640672	0.0978515	-0.249345	-0.399132	-0.651201	H
smc04294	Putative peptide transport system permease ABC transporter protein	-2.37166	0.925048	0.437279	0.136216	0.152759	-0.0674905	H
smc04333	Conserved hypothetical protein	-2.28057	-0.282254	-0.117534	0.161136	-0.243279	-1.14536	H
smb21083	Probable transposase	-2.14621	NaN	-0.722889	0.170725	-0.781404	-0.519285	H
